# Supplementary material for: Effect of chromosome substitution on intrinsic exercise capacity in mice
Source: F1000Res. 2014 May 28;3:9. Originally published 2014 Jan 13. [Version 2] doi: 10.12688/f1000research.3-9.v2 (PMC4032107; doi:10.12688/f1000research.3-9.v2)
Supplement: Effect of chromosome 14 substitution on intrinsic exercise capacity in mice: R/qtl linkage analysis and phenotype data — B6A_CSS_F2.csv: File contains data formatted for use in R/qtl for linkage analysis. The first row contains the phenotype and SNP marker names. In the second row, chromosome numbers are indicated in the genotype columns. These cells are blank in the phenotype columns. The third row contains the position in centiMorgans of the SNP markers. These cells are blank in the phenotype columns. ID, mouse ID number; Strain, mouse strain; pgm, paternal grandparent; body mass, body mass in g at testing; time, exercise time in min; distance, distance run in meters; work, work performed during exercise test in kg•m; tbw, terminal body weight (g); heart, heart weight (mg); hwbw, heart weight to body weight ratio (mg/g); gastroc, gastrocnemius muscle mass (mg); rgbw, gastrocnemius weight to body weight ratio (mg/g); soleus, soleus muscle weight (mg); rsbw, soleus muscle weight to body weight ratio (mg/g); plantaris, plantaris muscle weight; rpbw, plantaris muscle weight to body weight ratio (mg/g); sex, female = 0, male = 1; SNPs used for genotyping, rs47601255, rs3719262, rs3696080, rs3697794, rs3660830, rs3023675, s3706792, rs3676913, rs3684516, rs30501790, rs3715673, rs3685710. Genotypes are indicated by AA for homozygous A/J, BB for homozygous B6, and AB for heterozygous. Body mass, time, distance, and work phenotypes are the mean values of two trials. Data were used to generate Figures 3 and 4 and Table 3 in the main article. F2_data.csv: Phenotype data for CSS F2 mice used to generate Figure 2 and Tables 2 and 3 in the main article. ID, mouse ID number; SEX, female = 0, male = 1; BW1, body mass in g at test 1; BW2, body mass in g at test 2; BW_mean, average body mass of test 1 and 2; Time1, exercise time in min during test 1; Time2, exercise time in min during test 2; Time_mean, average time of tests 1 and 2; Distance1, distance run in m during test 1; Distance2, distance run in m during test 2; Distance_mean, average distance run during tests 1 and 2; Work1, work performed in [file f1000research-3-4599-s0000.tgz]

Archive with 3 entries (3 files):
- F2_data.csv
- CSS_data.csv
- B6A_CSS_F2.csv
