# Supplementary material for: Effect of chromosome substitution on intrinsic exercise capacity in mice
Source: F1000Res. 2014 May 28;3:9. Originally published 2014 Jan 13. [Version 2] doi: 10.12688/f1000research.3-9.v2 (PMC4032107; doi:10.12688/f1000research.3-9.v2)
Supplement: Effect of chromosome 14 substitution on intrinsic exercise capacity in mice: R/qtl linkage analysis and phenotype data — B6A_CSS_F2.csv: File contains data formatted for use in R/qtl for linkage analysis. The first row contains the phenotype and SNP marker names. In the second row, chromosome numbers are indicated in the genotype columns. These cells are blank in the phenotype columns. The third row contains the position in centiMorgans of the SNP markers. These cells are blank in the phenotype columns. ID, mouse ID number; Strain, mouse strain; pgm, paternal grandparent; body mass, body mass in g at testing; time, exercise time in min; distance, distance run in meters; work, work performed during exercise test in kg•m; tbw, terminal body weight (g); heart, heart weight (mg); hwbw, heart weight to body weight ratio (mg/g); gastroc, gastrocnemius muscle mass (mg); rgbw, gastrocnemius weight to body weight ratio (mg/g); soleus, soleus muscle weight (mg); rsbw, soleus muscle weight to body weight ratio (mg/g); plantaris, plantaris muscle weight; rpbw, plantaris muscle weight to body weight ratio (mg/g); sex, female = 0, male = 1; SNPs used for genotyping, rs47601255, rs3719262, rs3696080, rs3697794, rs3660830, rs3023675, s3706792, rs3676913, rs3684516, rs30501790, rs3715673, rs3685710. Genotypes are indicated by AA for homozygous A/J, BB for homozygous B6, and AB for heterozygous. Body mass, time, distance, and work phenotypes are the mean values of two trials. Data were used to generate Figures 3 and 4 and Table 3 in the main article. F2_data.csv: Phenotype data for CSS F2 mice used to generate Figure 2 and Tables 2 and 3 in the main article. ID, mouse ID number; SEX, female = 0, male = 1; BW1, body mass in g at test 1; BW2, body mass in g at test 2; BW_mean, average body mass of test 1 and 2; Time1, exercise time in min during test 1; Time2, exercise time in min during test 2; Time_mean, average time of tests 1 and 2; Distance1, distance run in m during test 1; Distance2, distance run in m during test 2; Distance_mean, average distance run during tests 1 and 2; Work1, work performed in [file f1000research-3-4599-s0000.tgz › F2_data.csv]

ID	SEX	BW1	BW2	BW_mean	Time1	Time2	Time_mean	Distance1	Distance2	Distance_mean	Work1	Work2	Work_mean	HEART (mg)	H/BM	RG (mg)	RG/BM	RS (mg)	RS/BM	RP (mg)	RP/BM
517	0	21.2	21.3	21.3	31.31	31.36	31.34	529.3	530.5	529.9	1.87	1.89	1.88	104	4.88	128	6.01	11	0.52	19	0.89
518	0	19.6	19.9	19.8	30.85	31.16	31.01	517.8	525.5	521.6	1.67	1.74	1.71	106	5.38	130	6.60	9	0.46	24	1.22
519	0	21.3	21.3	21.3	31.23	31.31	31.27	527.3	529.3	528.3	1.87	1.88	1.88	105	5.07	129	6.23	11	0.53	19	0.92
520	0	19.8	19.8	19.8	31.40	31.51	31.46	531.5	534.3	532.9	1.76	1.78	1.77	100	5.21	134	6.98	10	0.52	22	1.15
521	0	20.1	20.3	20.2	31.30	31.45	31.38	529.0	532.8	530.9	1.77	1.81	1.79	110	5.39	131	6.42	11	0.54	20	0.98
522	0	20.6	20.8	20.7	31.70	31.63	31.67	539.0	537.3	538.1	1.87	1.88	1.88	112	5.44	159	7.72	9	0.44	21	1.02
523	0	19.4	19.5	19.5	31.65	31.76	31.71	537.8	540.5	539.1	1.76	1.78	1.77	116	5.71	147	7.24	9	0.44	21	1.03
524	0	20.3	20.2	20.3	30.80	30.93	30.87	516.5	519.8	518.1	1.73	1.74	1.73	104	5.12	140	6.90	10	0.49	22	1.08
525	1	25.8	26.2	26.0	28.08	28.26	28.17	438.3	453.0	445.7	1.67	1.80	1.74	139	5.31	150	5.73	10	0.38	23	0.88
526	1	25.7	25.6	25.7	29.13	29.08	29.11	461.9	460.8	461.4	1.82	1.81	1.82	119	4.51	147	5.57	10	0.38	20	0.76
527	1	24.1	24.4	24.3	29.20	29.30	29.25	463.5	465.8	464.6	1.72	1.75	1.74	125	5.08	155	6.30	11	0.45	19	0.77
528	1	22.1	22.3	22.2	28.88	29.01	28.95	456.3	459.2	457.8	1.54	1.57	1.55	104	4.71	132	5.97	9	0.41	19	0.86
529	0	20.2	20.3	20.3	30.96	30.85	30.91	520.5	517.8	519.1	1.74	1.73	1.74	102	5.05	157	7.77	11	0.54	22	1.09
530	0	20.1	20.2	20.2	31.53	31.01	31.27	534.8	521.8	528.3	1.80	1.75	1.78	114	5.62	138	6.80	9	0.44	18	0.89
531	0	20.2	20.5	20.4	31.11	31.18	31.15	524.3	526.0	525.1	1.76	1.79	1.78	110	5.39	133	6.52	9	0.44	19	0.93
532	1	25.5	25.6	25.6	28.43	28.38	28.41	446.2	445.1	445.6	1.70	1.70	1.70	126	4.94	143	5.61	9	0.35	18	0.71
533	0	20.1	20.0	20.1	31.48	31.38	31.43	533.5	531.0	532.3	1.80	1.78	1.79	124	5.90	128	6.10	8	0.38	18	0.86
534	0	20.5	20.4	20.5	32.06	32.31	32.19	548.0	554.3	551.1	1.91	1.93	1.92	110	5.67	120	6.19	11	0.57	18	0.93
535	0	20.4	20.4	20.4	31.71	31.81	31.76	539.3	541.8	540.5	1.86	1.87	1.86	108	5.63	141	7.34	10	0.52	19	0.99
536	0	19.7	20.0	19.9	31.63	31.75	31.69	537.3	540.3	538.8	1.78	1.82	1.80	100	5.15	129	6.65	11	0.57	18	0.93
537	0	20.0	20.3	20.2	31.28	31.43	31.36	528.5	532.3	530.4	1.76	1.81	1.79	107	5.17	141	6.81	8	0.39	22	1.06
538	0	19.3	19.2	19.3	31.85	32.15	32.00	542.8	550.3	546.5	1.77	1.80	1.79	101	5.13	130	6.60	11	0.56	23	1.17
539	1	25.2	25.6	25.4	29.51	29.45	29.48	470.5	469.1	469.8	1.84	1.86	1.85	130	5.24	139	5.60	10	0.40	20	0.81
542	0	19.1	19.3	19.2	31.40	31.33	31.37	531.5	529.8	530.6	1.70	1.71	1.70	104	5.05	128	6.21	10	0.49	21	1.02
543	0	19.6	19.6	19.6	30.68	30.88	30.78	513.5	518.5	516.0	1.65	1.68	1.66	110	5.45	121	5.99	8	0.40	18	0.89
544	0	19.7	20.0	19.9	30.95	31.05	31.00	520.3	522.8	521.5	1.69	1.73	1.71	97	4.97	138	7.08	9	0.46	19	0.97
545	1	24.6	24.6	24.6	29.16	29.68	29.42	462.6	488.5	475.6	1.75	1.91	1.83	110	4.49	160	6.53	9	0.37	18	0.73
546	1	25.7	25.6	25.7	28.71	29.81	29.26	452.5	477.2	464.9	1.76	1.92	1.84	117	4.72	169	6.81	10	0.40	24	0.97
547	1	25.1	25.4	25.3	29.28	29.43	29.36	465.3	468.7	467.0	1.80	1.85	1.82	116	4.55	168	6.59	9	0.35	20	0.78
548	0	18.9	19.1	19.0	30.81	31.18	31.00	516.8	526.0	521.4	1.61	1.67	1.64	97	4.90	140	7.07	10	0.51	18	0.91
549	0	20.0	20.0	20.0	31.18	31.25	31.22	526.0	527.8	526.9	1.75	1.76	1.75	101	5.08	128	6.43	9	0.45	19	0.95
550	0	20.2	20.1	20.2	31.31	31.38	31.35	529.3	531.0	530.1	1.78	1.79	1.78	105	5.30	131	6.62	9	0.45	17	0.86
551	0	20.1	20.3	20.2	31.10	31.28	31.19	524.0	528.5	526.3	1.75	1.79	1.77	91	4.67	124	6.36	10	0.51	17	0.87
552	1	24.9	24.6	24.8	30.01	30.48	30.25	496.8	508.5	502.6	1.99	2.04	2.02	136	5.31	164	6.41	9	0.35	24	0.94
553	1	25.3	25.7	25.5	30.16	30.26	30.21	500.5	503.0	501.8	2.05	2.10	2.07	126	4.81	160	6.11	9	0.34	23	0.88
554	1	24.7	24.9	24.8	29.76	30.03	29.90	476.1	497.3	486.7	1.84	1.99	1.92	125	5.08	163	6.63	9	0.37	24	0.98
555	0	20.4	20.3	20.4	31.61	31.81	31.71	536.8	541.8	539.3	1.84	1.86	1.85	99	5.21	122	6.42	8	0.42	17	0.89
556	1	25.4	25.7	25.6	28.85	29.18	29.02	455.6	463.1	459.3	1.76	1.83	1.80	115	5.02	135	5.90	9	0.39	22	0.96
557	0	19.3	19.7	19.5	32.16	32.00	32.08	550.5	546.5	548.5	1.81	1.83	1.82	111	5.47	123	6.06	11	0.54	17	0.84
558	0	18.7	18.5	18.6	31.76	31.65	31.71	540.5	537.8	539.1	1.71	1.68	1.69	118	5.73	130	6.31	10	0.49	18	0.87
559	0	18.5	18.8	18.7	32.01	31.88	31.95	546.8	543.5	545.1	1.72	1.73	1.72	115	5.72	135	6.72	8	0.40	17	0.85
560	1	24.3	24.9	24.6	28.18	28.33	28.26	440.6	443.9	442.2	1.59	1.65	1.62	112	4.57	157	6.41	10	0.41	23	0.94
561	1	24.7	25.3	25.0	28.10	28.15	28.13	438.8	439.9	439.3	1.60	1.65	1.63	118	4.68	168	6.67	7	0.28	25	0.99
562	1	23.8	24.1	24.0	27.65	27.85	27.75	428.6	433.1	430.9	1.48	1.53	1.51	120	4.69	151	5.90	8	0.31	27	1.05
563	0	19.1	19.3	19.2	31.23	31.18	31.21	527.3	526.0	526.6	1.68	1.69	1.68	105	5.41	125	6.44	11	0.57	19	0.98
564	0	18.6	18.4	18.5	31.11	31.31	31.21	524.3	529.3	526.8	1.62	1.63	1.62	110	5.21	141	6.68	10	0.47	24	1.14
565	1	25.2	25.7	25.5	29.13	29.31	29.22	461.9	466.0	464.0	1.79	1.85	1.82	130	5.04	171	6.63	9	0.35	25	0.97
566	0	19.0	19.0	19.0	32.15	32.15	32.15	550.3	550.3	550.3	1.78	1.78	1.78	112	5.74	110	5.64	8	0.41	21	1.08
567	0	18.7	19.1	18.9	31.85	32.10	31.98	542.8	549.0	545.9	1.72	1.79	1.75	103	5.18	105	5.28	11	0.55	21	1.06
568	0	19.2	19.1	19.2	31.65	31.50	31.58	537.8	534.0	535.9	1.74	1.71	1.72	97	5.13	130	6.88	11	0.58	21	1.11
569	0	19.1	19.4	19.3	31.50	31.68	31.59	534.0	538.5	536.3	1.71	1.76	1.74	104	5.28	131	6.65	9	0.46	19	0.96
570	0	18.8	18.7	18.8	32.21	32.28	32.25	551.8	553.5	552.6	1.77	1.77	1.77	107	5.63	121	6.37	10	0.53	19	1.00
571	0	19.3	19.8	19.6	31.71	31.81	31.76	539.3	541.8	540.5	1.76	1.81	1.78	109	5.24	120	5.77	8	0.38	18	0.87
572	0	18.6	18.9	18.8	31.35	31.53	31.44	530.3	534.8	532.5	1.65	1.70	1.67	108	5.24	124	6.02	9	0.44	24	1.17
573	0	18.7	18.9	18.8	31.78	31.93	31.86	541.0	544.8	542.9	1.71	1.75	1.73	114	5.40	126	5.97	7	0.33	18	0.85
574	0	18.4	18.7	18.6	31.48	31.30	31.39	533.5	529.0	531.3	1.65	1.65	1.65	102	5.10	127	6.35	10	0.50	19	0.95
575	1	23.6	24.0	23.8	28.28	28.23	28.26	442.8	441.7	442.2	1.56	1.58	1.57	111	4.72	165	7.02	11	0.47	21	0.89
576	1	24.1	24.6	24.4	28.40	28.60	28.50	445.5	450.0	447.8	1.61	1.67	1.64	120	4.96	149	6.16	9	0.37	25	1.03
577	1	24.6	24.9	24.8	28.16	28.38	28.27	440.1	445.1	442.6	1.61	1.66	1.63	130	5.14	160	6.32	11	0.43	25	0.99
578	1	25.0	25.1	25.1	28.55	28.65	28.60	448.9	451.1	450.0	1.69	1.71	1.70	143	5.22	171	6.24	10	0.36	18	0.66
579	1	25.1	25.5	25.3	29.21	29.16	29.19	463.7	462.6	463.2	1.79	1.81	1.80	137	4.98	173	6.29	10	0.36	24	0.87
580	0	18.1	18.6	18.4	31.93	32.13	32.03	544.8	549.8	547.3	1.67	1.74	1.71	92	5.05	114	6.26	8	0.44	16	0.88
581	1	22.1	22.7	22.4	28.53	28.88	28.71	448.4	456.3	452.4	1.49	1.58	1.53	130	5.56	137	5.85	11	0.47	20	0.85
644	0	17.0	17.1	17.1	32.81	32.63	32.72	566.8	562.3	564.5	1.67	1.66	1.66	100	5.62	127	7.13	8	0.45	16	0.90
645	0	17.2	17.3	17.3	32.38	32.60	32.49	556.0	561.5	558.8	1.64	1.67	1.66	95	5.25	111	6.13	10	0.55	15	0.83
646	1	23.5	23.6	23.6	30.60	30.85	30.73	511.5	517.8	514.6	1.97	2.01	1.99	106	4.51	132	5.62	8	0.34	21	0.89
647	1	21.0	21.4	21.2	31.13	31.21	31.17	524.8	526.8	525.8	1.83	1.88	1.85	111	5.21	133	6.24	9	0.42	22	1.03
648	0	17.1	17.4	17.3	31.78	32.18	31.98	541.0	551.0	546.0	1.56	1.64	1.60	108	5.87	120	6.52	7	0.38	17	0.92
649	0	20.0	19.8	19.9	34.55	34.35	34.45	629.1	623.6	626.4	2.28	2.23	2.26	128	5.98	121	5.65	9	0.42	18	0.84
650	1	21.0	21.4	21.2	31.83	31.65	31.74	542.3	537.8	540.0	1.93	1.94	1.93	127	5.62	131	5.80	8	0.35	21	0.93
651	1	22.3	22.6	22.5	31.93	32.05	31.99	544.8	547.8	546.3	2.06	2.11	2.08	126	5.83	138	6.39	9	0.42	21	0.97
652	1	21.6	22.0	21.8	32.33	32.48	32.41	554.8	558.5	556.6	2.05	2.11	2.08	118	5.06	170	7.30	8	0.34	24	1.03
653	1	20.9	21.5	21.2	32.18	32.35	32.27	551.0	555.3	553.1	1.96	2.04	2.00	129	5.61	164	7.13	8	0.35	21	0.91
654	0	19.1	19.4	19.3	31.61	31.71	31.66	536.8	539.3	538.0	1.72	1.76	1.74	114	5.62	135	6.65	9	0.44	20	0.99
655	0	20.7	20.9	20.8	32.51	32.66	32.59	559.3	563.0	561.1	1.99	2.03	2.01	133	5.76	120	5.19	10	0.43	19	0.82
656	1	25.8	26.1	26.0	29.30	29.48	29.39	465.8	469.8	467.8	1.86	1.90	1.88	124	6.17	118	5.87	10	0.50	17	0.85
657	1	24.6	24.5	24.6	28.88	29.13	29.01	456.3	461.9	459.1	1.71	1.74	1.72	109	5.09	121	5.65	7	0.33	19	0.89
658	1	24.9	25.2	25.1	29.11	29.28	29.20	461.5	465.3	463.4	1.76	1.81	1.79	136	4.96	151	5.51	8	0.29	26	0.95
659	1	25.4	25.2	25.3	28.65	28.85	28.75	451.1	455.6	453.4	1.73	1.75	1.74	131	5.00	163	6.22	10	0.38	19	0.73
660	1	21.0	21.5	21.3	29.36	29.30	29.33	467.1	465.8	466.4	1.52	1.55	1.53	138	5.25	133	5.06	9	0.34	24	0.91
661	1	23.0	23.4	23.2	31.40	31.40	31.40	531.5	531.5	531.5	2.05	2.08	2.06	129	4.83	145	5.43	8	0.30	25	0.94
662	1	23.5	23.7	23.6	30.90	31.11	31.01	519.0	524.3	521.6	2.01	2.06	2.04	122	5.47	130	5.83	9	0.40	19	0.85
663	0	20.8	21.0	20.9	30.08	30.20	30.14	498.5	501.5	500.0	1.67	1.70	1.69	103	4.93	120	5.74	9	0.43	17	0.81
664	1	24.1	24.3	24.2	28.56	28.51	28.54	449.1	448.0	448.5	1.63	1.64	1.63	121	5.13	142	6.02	10	0.42	18	0.76
665	1	25.1	25.1	25.1	28.91	29.10	29.01	457.0	461.3	459.1	1.75	1.78	1.76	126	4.96	158	6.22	10	0.39	20	0.79
666	1	25.4	25.6	25.5	28.31	28.56	28.44	443.5	449.1	446.3	1.68	1.73	1.71	140	5.69	160	6.50	10	0.41	21	0.85
667	0	19.9	20.0	20.0	30.33	30.53	30.43	504.8	509.8	507.3	1.63	1.67	1.65	105	5.50	119	6.23	7	0.37	18	0.94
668	0	21.3	21.6	21.5	31.20	31.26	31.23	526.5	528.0	527.3	1.87	1.90	1.88	115	5.40	128	6.01	8	0.38	18	0.85
669	0	19.6	19.5	19.6	31.43	31.31	31.37	532.3	529.3	530.8	1.75	1.72	1.74	100	5.10	117	5.97	8	0.41	17	0.87
670	0	20.3	20.3	20.3	31.35	31.46	31.41	530.3	533.0	531.6	1.80	1.81	1.81	112	5.52	120	5.91	8	0.39	17	0.84
671	0	19.7	20.1	19.9	30.55	30.68	30.62	510.3	513.5	511.9	1.64	1.69	1.67	99	4.97	100	5.03	7	0.35	18	0.90
672	1	23.6	23.4	23.5	29.13	29.28	29.21	461.9	465.3	463.6	1.67	1.68	1.68	116	4.92	160	6.78	11	0.47	18	0.76
673	1	25.3	25.5	25.4	28.80	28.66	28.73	454.5	451.4	452.9	1.75	1.74	1.74	134	5.36	142	5.68	10	0.40	19	0.76
674	1	24.6	24.7	24.7	28.88	28.83	28.86	456.3	455.2	455.7	1.71	1.71	1.71	137	5.57	164	6.67	10	0.41	23	0.93
675	1	23.2	23.5	23.4	29.36	29.16	29.26	467.1	462.6	464.9	1.68	1.67	1.67	118	5.02	155	6.60	9	0.38	19	0.81
676	1	26.0	26.1	26.1	28.38	28.81	28.60	445.1	454.7	449.9	1.73	1.80	1.77	128	4.94	168	6.49	10	0.39	24	0.93
677	0	18.9	19.1	19.0	32.31	32.43	32.37	554.3	557.3	555.8	1.79	1.83	1.81	100	5.15	100	5.15	9	0.46	19	0.98
678	0	18.6	18.5	18.6	31.78	31.88	31.83	541.0	543.5	542.3	1.70	1.70	1.70	108	5.65	102	5.34	8	0.42	19	0.99
679	0	20.4	20.6	20.5	30.83	31.08	30.96	517.3	523.5	520.4	1.74	1.79	1.76	121	5.73	115	5.45	8	0.38	18	0.85
680	0	19.3	19.7	19.5	31.66	31.31	31.49	538.0	529.3	533.6	1.75	1.74	1.74	104	5.15	133	6.58	10	0.50	18	0.89
746	1	25.6	25.6	25.6	29.38	29.61	29.50	467.6	472.7	470.1	1.85	1.89	1.87	125	4.86	148	5.76	11	0.43	24	0.93
747	1	25.9	26.2	26.1	29.08	29.31	29.20	460.8	466.0	463.4	1.83	1.89	1.86	139	5.35	155	5.96	10	0.38	22	0.85
748	1	23.0	23.4	23.2	28.95	28.85	28.90	457.9	455.6	456.8	1.61	1.62	1.61	150	6.52	160	6.96	10	0.43	20	0.87
749	0	21.1	21.2	21.2	34.65	34.16	34.41	631.9	618.4	625.1	2.42	2.36	2.39	105	4.84	110	5.07	10	0.46	18	0.83
750	0	20.8	20.9	20.9	32.31	32.43	32.37	485.0	488.3	486.7	1.60	1.63	1.61	116	5.80	134	6.70	8	0.40	21	1.05
751	0	21.0	21.3	21.2	32.16	32.13	32.15	480.9	480.1	480.5	1.59	1.61	1.60	131	5.87	130	5.83	10	0.45	20	0.90
752	0	20.5	20.8	20.7	32.71	32.56	32.64	496.0	491.9	494.0	1.64	1.64	1.64	106	4.95	121	5.65	10	0.47	24	1.12
753	0	20.9	21.2	21.1	31.86	32.11	31.99	472.7	479.5	476.1	1.54	1.60	1.57	132	6.14	136	6.33	9	0.42	21	0.98
754	0	21.8	22.2	22.0	32.61	32.83	32.72	493.3	499.3	496.3	1.72	1.79	1.76	116	5.40	120	5.58	10	0.47	24	1.12
755	0	20.4	20.5	20.5	34.18	33.96	34.07	539.4	532.8	536.1	1.86	1.83	1.84	119	5.61	150	7.08	8	0.38	17	0.80
756	0	21.2	21.3	21.3	32.75	32.60	32.68	497.1	493.0	495.1	1.70	1.68	1.69	151	6.59	118	5.15	8	0.35	24	1.05
757	0	20.3	20.7	20.5	32.05	32.21	32.13	477.9	482.3	480.1	1.52	1.58	1.55	125	5.95	140	6.67	10	0.48	16	0.76
758	1	25.8	26.1	26.0	31.03	30.90	30.97	449.8	446.3	448.0	1.75	1.75	1.75	135	5.15	162	6.18	10	0.38	26	0.99
759	1	24.8	25.2	25.0	30.71	30.48	30.60	441.0	434.7	437.9	1.62	1.61	1.62	132	5.28	150	6.00	9	0.36	24	0.96
760	0	20.2	20.3	20.3	33.15	32.93	33.04	508.5	502.1	505.3	1.68	1.65	1.66	119	5.53	115	5.35	8	0.37	17	0.79
761	1	25.5	25.8	25.7	27.31	27.51	27.41	354.3	359.3	356.8	1.10	1.14	1.12	122	4.57	168	6.29	10	0.37	23	0.86
762	1	25.1	25.5	25.3	28.78	28.53	28.66	391.0	384.8	387.9	1.32	1.30	1.31	132	5.18	164	6.43	9	0.35	24	0.94
763	1	24.6	24.8	24.7	28.40	28.65	28.53	381.5	387.8	384.6	1.23	1.28	1.26	122	4.71	161	6.22	10	0.39	24	0.93
764	0	19.5	19.8	19.7	33.18	33.68	33.43	509.4	524.4	516.9	1.62	1.72	1.67	126	6.40	150	7.61	7	0.36	24	1.22
765	0	19.1	19.4	19.3	32.01	32.20	32.11	476.8	482.0	479.4	1.43	1.48	1.45	129	6.32	158	7.75	9	0.44	17	0.83
766	0	19.4	19.7	19.6	32.30	32.38	32.34	484.8	487.0	485.9	1.49	1.52	1.51	127	6.26	137	6.75	10	0.49	17	0.84
767	1	26.6	26.8	26.7	32.33	32.43	32.38	485.6	488.3	487.0	2.05	2.08	2.07	143	5.28	151	5.57	10	0.37	22	0.81
768	0	20.7	20.8	20.8	32.73	32.56	32.65	496.6	491.9	494.2	1.65	1.64	1.65	105	4.84	110	5.07	10	0.46	20	0.92
769	0	21.2	21.3	21.3	32.48	32.31	32.40	489.7	485.0	487.4	1.66	1.64	1.65	110	5.00	154	7.00	7	0.32	26	1.18
770	0	18.7	18.6	18.7	31.68	32.02	31.85	467.7	477.1	472.4	1.35	1.39	1.37	92	4.97	98	5.30	6	0.32	17	0.92
771	0	20.4	20.5	20.5	32.18	32.34	32.26	481.5	485.9	483.7	1.55	1.58	1.57	105	5.12	118	5.76	7	0.34	21	1.02
772	1	28.5	28.5	28.5	27.42	27.72	27.57	357.0	364.5	360.8	1.25	1.30	1.28	146	5.07	170	5.90	10	0.35	19	0.66
773	1	28.4	28.6	28.5	27.29	27.41	27.35	353.8	356.8	355.3	1.22	1.25	1.23	160	5.59	171	5.98	10	0.35	21	0.73
774	1	25.2	25.2	25.2	29.52	29.44	29.48	409.5	407.5	408.5	1.45	1.43	1.44	139	5.47	146	5.75	11	0.43	28	1.10
775	1	29.0	29.2	29.1	28.24	28.53	28.39	377.5	384.8	381.1	1.42	1.49	1.46	167	5.70	170	5.80	10	0.34	28	0.96
776	1	27.1	27.3	27.2	29.11	28.98	29.05	399.3	396.0	397.6	1.48	1.47	1.48	147	5.35	171	6.22	11	0.40	23	0.84
777	0	21.0	21.0	21.0	32.36	32.21	32.29	486.4	482.3	484.3	1.62	1.60	1.61	118	5.57	119	5.61	8	0.38	19	0.90
778	0	21.5	21.4	21.5	32.44	32.01	32.23	488.6	476.8	482.7	1.67	1.60	1.64	117	5.39	120	5.53	10	0.46	19	0.88
779	1	28.0	28.0	28.0	27.14	27.38	27.26	350.0	356.0	353.0	1.18	1.22	1.20	157	5.55	160	5.65	10	0.35	22	0.78
780	1	27.5	27.7	27.6	28.40	28.53	28.47	381.5	384.8	383.1	1.38	1.41	1.39	135	4.86	190	6.83	9	0.32	27	0.97
781	1	26.4	26.6	26.5	29.05	29.31	29.18	397.8	404.3	401.0	1.43	1.49	1.46	132	4.91	172	6.39	10	0.37	22	0.82
782	0	21.4	21.6	21.5	31.51	32.02	31.77	463.0	477.1	470.0	1.52	1.62	1.57	115	5.32	122	5.65	11	0.51	19	0.88
783	0	21.7	21.8	21.8	32.10	32.21	32.16	479.3	482.3	480.8	1.64	1.66	1.65	113	5.14	131	5.95	11	0.50	16	0.73
784	0	21.0	21.1	21.1	32.33	32.18	32.26	485.6	481.5	483.5	1.62	1.60	1.61	116	5.45	128	6.01	10	0.47	17	0.80
785	0	20.0	20.2	20.1	32.12	32.44	32.28	479.8	488.6	484.2	1.51	1.57	1.54	118	5.78	118	5.78	9	0.44	24	1.18
786	0	19.8	19.8	19.8	31.76	31.40	31.58	469.9	460.0	465.0	1.45	1.39	1.42	116	5.74	134	6.63	9	0.45	18	0.89
787	0	17.9	17.8	17.9	31.68	31.60	31.64	467.7	465.5	466.6	1.30	1.28	1.29	89	4.94	121	6.72	8	0.44	15	0.83
788	0	19.1	19.2	19.2	33.02	33.12	33.07	504.6	507.6	506.1	1.57	1.59	1.58	99	5.08	126	6.46	7	0.36	14	0.72
789	1	25.4	25.6	25.5	29.81	29.63	29.72	416.8	412.3	414.5	1.50	1.49	1.50	160	6.18	180	6.95	10	0.39	25	0.97
790	0	21.0	21.0	21.0	33.24	33.01	33.13	510.6	504.3	507.5	1.75	1.72	1.74	101	4.76	143	6.75	8	0.38	17	0.80
791	0	21.4	21.4	21.4	32.84	32.68	32.76	499.6	495.2	497.4	1.73	1.70	1.71	139	6.38	151	6.93	9	0.41	17	0.78
792	0	21.3	21.5	21.4	32.10	31.01	31.56	479.3	449.3	464.3	1.61	1.45	1.53	146	6.76	134	6.20	8	0.37	25	1.16
793	0	23.1	23.2	23.2	33.04	32.88	32.96	505.2	500.7	503.0	1.90	1.88	1.89	130	5.53	145	6.17	11	0.47	26	1.11
794	0	21.0	21.0	21.0	31.68	31.56	31.62	467.7	464.4	466.1	1.52	1.50	1.51	122	5.73	118	5.54	11	0.52	19	0.89
795	1	24.9	25.0	25.0	28.93	29.01	28.97	394.8	396.8	395.8	1.33	1.35	1.34	124	4.90	152	6.01	10	0.40	19	0.75
796	1	24.8	25.0	24.9	28.30	28.18	28.24	379.0	376.0	377.5	1.23	1.22	1.22	121	4.80	170	6.75	9	0.36	25	0.99
797	1	25.0	25.1	25.1	27.54	27.40	27.47	360.0	356.5	358.3	1.11	1.10	1.10	122	4.80	173	6.81	7	0.28	24	0.94
798	0	19.5	19.6	19.6	33.14	33.03	33.09	508.2	504.9	506.6	1.62	1.61	1.61	107	5.43	128	6.50	8	0.41	17	0.86
799	1	28.0	28.1	28.1	30.02	29.89	29.96	422.1	418.8	420.4	1.70	1.68	1.69	138	4.86	180	6.34	10	0.35	19	0.67
800	1	27.2	27.2	27.2	29.66	29.42	29.54	413.0	407.0	410.0	1.58	1.54	1.56	149	5.42	151	5.49	10	0.36	22	0.80
