# Supplementary material for: Effect of chromosome substitution on intrinsic exercise capacity in mice
Source: F1000Res. 2014 May 28;3:9. Originally published 2014 Jan 13. [Version 2] doi: 10.12688/f1000research.3-9.v2 (PMC4032107; doi:10.12688/f1000research.3-9.v2)
Supplement: Effect of chromosome 14 substitution on intrinsic exercise capacity in mice: R/qtl linkage analysis and phenotype data — B6A_CSS_F2.csv: File contains data formatted for use in R/qtl for linkage analysis. The first row contains the phenotype and SNP marker names. In the second row, chromosome numbers are indicated in the genotype columns. These cells are blank in the phenotype columns. The third row contains the position in centiMorgans of the SNP markers. These cells are blank in the phenotype columns. ID, mouse ID number; Strain, mouse strain; pgm, paternal grandparent; body mass, body mass in g at testing; time, exercise time in min; distance, distance run in meters; work, work performed during exercise test in kg•m; tbw, terminal body weight (g); heart, heart weight (mg); hwbw, heart weight to body weight ratio (mg/g); gastroc, gastrocnemius muscle mass (mg); rgbw, gastrocnemius weight to body weight ratio (mg/g); soleus, soleus muscle weight (mg); rsbw, soleus muscle weight to body weight ratio (mg/g); plantaris, plantaris muscle weight; rpbw, plantaris muscle weight to body weight ratio (mg/g); sex, female = 0, male = 1; SNPs used for genotyping, rs47601255, rs3719262, rs3696080, rs3697794, rs3660830, rs3023675, s3706792, rs3676913, rs3684516, rs30501790, rs3715673, rs3685710. Genotypes are indicated by AA for homozygous A/J, BB for homozygous B6, and AB for heterozygous. Body mass, time, distance, and work phenotypes are the mean values of two trials. Data were used to generate Figures 3 and 4 and Table 3 in the main article. F2_data.csv: Phenotype data for CSS F2 mice used to generate Figure 2 and Tables 2 and 3 in the main article. ID, mouse ID number; SEX, female = 0, male = 1; BW1, body mass in g at test 1; BW2, body mass in g at test 2; BW_mean, average body mass of test 1 and 2; Time1, exercise time in min during test 1; Time2, exercise time in min during test 2; Time_mean, average time of tests 1 and 2; Distance1, distance run in m during test 1; Distance2, distance run in m during test 2; Distance_mean, average distance run during tests 1 and 2; Work1, work performed in [file f1000research-3-4599-s0000.tgz › CSS_data.csv]

ID	Strain	SEX	BW1	BW2	BW_mean	Time1	Time2	Time_mean	Distance1	Distance2	Distance_mean	Work1	Work2	Work_mean	HEART (mg)	H/BM	RG (mg)	RG/BM	RS (mg)	RS/BM	RP (mg)	RP/BM
155	A/J	0	18.5	19.0	18.8	21.16	21.46	21.3	221.80	228.20	225.0	0.36	0.39	0.37	84	4.47	101	5.37	8	0.43	23	1.22
156	A/J	0	18.9	19.1	19.0	21.01	21.06	21.0	219.18	220.20	219.7	0.36	0.37	0.36	107	5.66	122	6.46	8	0.42	24	1.27
157	A/J	0	18.7	19.2	19.0	21.75	21.21	21.5	232.13	223.20	227.7	0.40	0.38	0.39	86	4.60	119	6.36	7	0.37	19	1.02
158	A/J	0	20.0	18.5	19.3	21.50	21.88	21.7	227.75	236.60	232.2	0.41	0.41	0.41	92	4.97	128	6.92	7	0.38	19	1.03
159	A/J	0	18.8	20.0	19.4	21.28	21.76	21.5	223.90	234.20	229.1	0.37	0.43	0.40	99	5.13	120	6.22	9	0.47	18	0.93
160	A/J	0	20.4	20.0	20.2	20.96	21.16	21.1	218.30	221.80	220.1	0.38	0.39	0.39	96	4.80	130	6.50	7	0.35	23	1.15
161	A/J	1	24.0	24.2	24.1	19.50	19.30	19.4	192.75	189.25	191.0	0.34	0.33	0.34	115	4.56	130	5.16	9	0.36	25	0.99
162	A/J	1	23.2	22.9	23.1	19.91	19.16	19.5	199.93	186.80	193.4	0.36	0.31	0.33	100	4.48	121	5.43	7	0.31	23	1.03
163	A/J	1	23.5	23.0	23.3	19.03	19.33	19.2	184.53	189.78	187.2	0.30	0.32	0.31	116	4.94	124	5.28	10	0.43	23	0.98
164	A/J	1	22.5	22.0	22.3	20.03	19.83	19.9	202.03	198.53	200.3	0.36	0.34	0.35	101	4.49	113	5.02	9	0.40	26	1.16
165	A/J	1	24.2	24.0	24.1	19.75	19.81	19.8	197.13	198.18	197.7	0.37	0.37	0.37	109	4.36	135	5.40	9	0.36	20	0.80
166	A/J	1	19.2	19.0	19.1	19.16	19.63	19.4	186.80	195.03	190.9	0.26	0.28	0.27	94	4.95	121	6.37	7	0.37	19	1.00
167	C57Bl/6J	0	19.5	19.6	19.6	31.35	31.51	31.4	458.63	463.03	460.8	1.37	1.40	1.38	103	5.20	115	5.81	8	0.40	19	0.96
168	C57Bl/6J	0	15.6	15.8	15.7	31.06	31.38	31.2	450.65	459.45	455.1	1.06	1.11	1.09	98	6.32	110	7.10	8	0.52	17	1.10
169	C57Bl/6J	0	19.1	19.2	19.2	31.76	31.83	31.8	469.90	471.83	470.9	1.39	1.41	1.40	108	5.93	111	6.10	7	0.38	19	1.04
170	C57Bl/6J	0	19.0	19.2	19.1	31.16	31.50	31.3	453.40	462.75	458.1	1.31	1.37	1.34	110	6.08	121	6.69	8	0.44	17	0.94
171	C57Bl/6J	0	19.0	19.1	19.1	31.86	31.66	31.8	472.65	467.15	469.9	1.40	1.38	1.39	107	5.54	123	6.37	8	0.41	18	0.93
172	C57Bl/6J	0	18.4	18.5	18.5	31.23	31.38	31.3	455.33	459.45	457.4	1.27	1.30	1.29	100	5.03	100	5.03	6	0.30	17	0.85
173	C57Bl/6J	1	25.2	25.0	25.1	30.03	30.18	30.1	422.25	426.45	424.4	1.53	1.54	1.54	144	5.56	169	6.53	9	0.35	20	0.77
174	C57Bl/6J	1	21.0	21.0	21.0	30.55	30.43	30.5	435.25	433.33	434.3	1.34	1.33	1.34	107	4.78	135	6.03	10	0.45	20	0.89
175	C57Bl/6J	1	22.0	21.8	21.9	30.66	30.80	30.7	438.00	443.50	440.8	1.42	1.44	1.43	113	5.07	137	6.14	9	0.40	20	0.90
176	C57Bl/6J	1	21.5	21.7	21.6	31.15	30.35	30.8	453.13	431.13	442.1	1.48	1.37	1.42	110	4.74	150	6.47	9	0.39	19	0.82
177	C57Bl/6J	1	22.2	22.2	22.2	31.30	30.16	30.7	457.25	425.90	441.6	1.55	1.37	1.46	130	5.18	168	6.69	10	0.40	21	0.84
178	C57Bl/6J	1	24.9	25.0	25.0	30.85	30.71	30.8	444.88	441.03	443.0	1.66	1.64	1.65	128	4.83	152	5.74	10	0.38	22	0.83
214	B6.A14	1	20.1	20.4	20.3	28.01	28.28	28.1	371.75	378.50	375.1	0.96	1.01	0.98	110	5.45	131	6.49	8	0.40	20	0.99
215	B6.A14	1	22.4	22.3	22.4	28.18	28.51	28.3	376.00	384.25	380.1	1.09	1.13	1.11	131	5.80	124	5.49	9	0.40	23	1.02
216	B6.A14	1	20.0	20.1	20.1	27.88	27.80	27.8	368.50	366.50	367.5	0.94	0.93	0.93	108	5.27	140	6.83	8	0.39	20	0.98
217	B6.A14	1	21.1	21.0	21.1	27.31	27.60	27.5	354.25	361.50	357.9	0.91	0.94	0.93	121	5.63	136	6.33	9	0.42	19	0.88
218	B6.A14	1	20.3	20.3	20.3	27.40	27.75	27.6	356.50	365.25	360.9	0.89	0.93	0.91	111	5.47	126	6.21	7	0.34	25	1.23
219	B6.A14	1	20.1	20.2	20.2	27.66	27.85	27.8	363.00	367.75	365.4	0.91	0.94	0.93	115	5.67	123	6.06	9	0.44	19	0.94
286	B6.A14	0	17.2	17.2	17.2	29.10	29.25	29.2	399.00	402.75	400.9	0.94	0.96	0.95	91	5.20	92	5.26	9	0.51	18	1.03
287	B6.A14	0	17.1	17.1	17.1	29.51	29.50	29.5	409.25	409.00	409.1	0.98	0.98	0.98	102	5.93	95	5.52	7	0.41	17	0.99
288	B6.A14	0	17.1	17.1	17.1	29.16	29.25	29.2	400.50	402.75	401.6	0.94	0.95	0.95	97	5.64	120	6.98	9	0.52	18	1.05
289	B6.A14	0	16.8	16.9	16.9	29.28	29.13	29.2	403.50	399.75	401.6	0.94	0.93	0.93	91	5.32	105	6.14	8	0.47	19	1.11
290	B6.A14	0	17.1	17.1	17.1	28.96	29.06	29.0	395.50	398.00	396.8	0.92	0.93	0.92	90	5.23	90	5.23	8	0.47	18	1.05
291	B6.A14	0	17.0	17.1	17.1	28.88	29.05	29.0	393.50	397.75	395.6	0.90	0.93	0.92	91	5.29	97	5.64	7	0.41	17	0.99
